# Supplementary material for: Implications of different cell death patterns for prognosis and immunity in lung adenocarcinoma
Source: NPJ Precis Oncol. 2023 Nov 15;7:121. doi: 10.1038/s41698-023-00456-y (PMC10651893; doi:10.1038/s41698-023-00456-y)
Supplement: Supplementary file 2 — Supplementary Data 1 [file 41698_2023_456_MOESM2_ESM.xlsx]

## Sheet: pyroptosis
id
GSDMD
GSDME
NLRP3
CASP1
CASP4
GSDMB
GSDMC
NLRP1
IL1B
GZMB
GSDMA
AIM2
CARD8
CASP8
GZMA
PYCARD
DPP9
CASP5
IL18
ZBP1
CASP3
NLRC4
DPP8
MIR223
CASP6
TRIM24
HMGB1
NAIP
MEFV
DHX9
NLRP9
STAT3
SIRT1
APIP
MALAT1
GAS5
CTSG
NEK7
KCNQ1OT1
TREM2
FOXO3
TP53
MIR30C1
NFE2L2
TXNIP
DDX3X
MIR22
NEAT1
MIR125A
FOXP3
SESN2
ELANE
TNF
GBP1
MEG3
MIR135B
MIR556
FMR1
MIR302A
UBR2
CPTP
GJA1
SNIP1
PRDM1
MIR214
PCSK9
VDR
BRD4
AGER
IKBKE
PKM
KIF23
IFI16
CRTAC1
SEZ6L2
SMIM1
MIR20B
MIR448
TET2
TRAF6
CTSV
UTS2
ZNF532
MIR155HG
MIR155
ZFAS1
MIR527
MLKL
PTPN11
MAPK14
NFKB1
APOE
ANXA1
SDHB
P2RX7
EEF2K
FPR2
HTRA1
PAK2
NDUFA13
CD274
SETD7
FGF21
MIR185
DLX6-AS1
MIR23A
MIR520C
KLF3-AS1
MMP1
IKZF1
BSG
CEBPB
TFAM
PGF
TRIM21
CEP55
CXCL8
NLRX1
SLC16A4
USF2
IL32
PIF1
SLC30A7
CHRFAM7A
MIR21
MIR124-1
MIR200C
MIR195
MIR485
MALT1
TLR2
ICAM1
STK4
GSK3B
PTGS2
MST1
PRF1
PRMT5
VTN
ELAVL1
MPEG1
STING1
MIR204
CDKN2B-AS1
HOTTIP
MIR141
MIR9-1
MIR455
MIR9-2
MIR9-3
MIR497
LINC-ROR
ABL1
EPHA2
HDAC6
PPARG
TLR3
SQSTM1
CDK9
IRF3
UCP1
TREM1
TSLP
ZDHHC1
HNP1
PTEN
DRD2
ADORA1
ADORA2B
ADORA2A
ADORA3
OSM
METTL3
PECAM1
METTL14
TRIM31
MIR25
CAMP
NLRP6
MRE11
FNDC4
FNDC5
MAP3K7
PARP1
USP8
PRKN
GBP5
NR1H2
MKI67
USP47
TCEA3
IL36G
IL36B
TP63
IRF1
IRF2
PRTN3
SERPINB1
IL1A
CHMP4B
DUOX1
APOL1
NLRP7
ANO6
BNIP3
XIST
MIR107
MIR103A1
MIR103A2
FADD
VCAM1
EZH2
DNMT1
DNMT3A
DNMT3B
BAX
CYCS
POLA1
BAK1
CHMP2B
EED
PRIM1
RBBP4
RBBP7
SUZ12
POLA2
CHMP2A
PRIM2
CHMP3
CHMP7
CHMP6
H2AX
CHMP4A
CHMP4C
H3-3A
H3-3B
H3C1
H2AC20
H2AZ1
H2BC21
H4-16
H4C1
H2BC4
H3C2
H3C3
H4C2
H2AC4
H2BC5
H3C12
H3C4
H4C11
H4C3
H4C8
H4C9
H2BC12
H2BC14
H2BC9
H3C10
H3C14
H4C12
H4C14
H4C5
H2AC14
H2AC18
H2AC6
H2AC7
H2AJ
H2AZ2
H2BC1
H2BC10
H2BC11
H2BC13
H2BC3
H2BC6
H3C11
H3C6
H3C7
H3C8
H4C13
H4C4
H4C6
H2AC8
H2BC15
H2BC17
H2BC7
H2BC8
H2BU1
H3C15
H3C13
H4C15
H2AB1
H2AC19
RNF103-CHMP3
LOC102724334
CAPN1
VIM
JUN
RIPK3
MIR139
BRCC3
BHLHE40
BHLHE41
ALK
CSNK1A1
BIRC3
TFAP2A
BIRC2
E2F4
UBE2D2
LY96
GLMN
SUGT1
IRGM
NLRP13
SCAF11
ADAMTS9-AS2
NINJ1
TUBB6
MYD88
TLR8
APAF1
NOS1
NOS2
PKN2
DPEP1
CHMP1A
PYDC2
MUC20
ACE2
EGFR
AKT1
ATF6
CASP9
ORMDL3
POP1
LINC00958
MIR4306
MDM2
BTK
BCL2
YWHAE
ANXA2
HSP90AA1
HSP90AB1
IL1RN
RIPK1
IFIH1
IRAK3
MELK
NEDD4
NFS1
YWHAZ
BECN1
CD14
CHI3L1
STXBP2
TLR9
UBE2D3
GSTO1
RAB5A
TNFSF13B
ASIC1
HUWE1
LRPPRC
PANX1
PDCD6IP
USP24
ATG7
IL13
CDC37
ERP44
IL18BP
TRPM2
VPS4B
ATG3
BST2
IL13RA2
LYST
STXBP3
GPER1
NCR1
VPS28
IL27
CLEC5A
SEC22B
SIGLEC14
CGAS
MIR15A

## Sheet: parthanatos
id
AIFM1
PARP1
ADPRS
RNF146
NAMPT
GPX4
MAPK8
SQSTM1
CAST
AIMP2
RIPK1
FEN1
ESR1
RAB33A
DIABLO
MCL1
DDB1
CUL4A
TOMM20
OTUD1
DCAF10
PTEN
ESR2

## Sheet: necrosis
id
TNF
TNFRSF1A
COL2A1
TNFRSF1B
TNFSF10
IL6
LTA
IL1B
FAS
IL10
TNFSF11
TRPV4
FASLG
TNFSF13B
TNFRSF10A
IFNG
TNFRSF10B
TRAF2
MT-ATP6
TNFAIP3
TNFRSF14
TNFSF14
CXCL8
CASP8
TNFRSF11B
TNFSF12
TRADD
IL1A
TNFSF4
TNFSF15
TNFSF13
NUP62
TP53
ADAM17
CASP3
RIPK1
CRP
SLC25A19
TNFRSF11A
CD40
TNFRSF18
TNFRSF4
TLR4
TNFSF9
TNFRSF25
CCL2
TNFRSF9
TNFSF18
IL18
TNFAIP6
MAPK8
TNFRSF6B
CD40LG
TNFRSF10C
TNFRSF10D
LTBR
ICAM1
TNFRSF8
FADD
MYLK
TNFSF8
COL1A1
XIAP
ADAR
IL1RN
TNFRSF17
TNFRSF13B
TGFB1
TGFB2
ACTA2
LTB
TRAF3
RIPK3
IL4
TNFRSF19
TRAF1
PTGS2
TNFRSF12A
SMAD3
CD70
ADIPOQ
VCAM1
CSF2
HLA-DRB1
HLA-B
PRKG1
TGFBR1
SLC2A10
CFLAR
ACE
MIF4GD-DT
TNFRSF21
TRAF6
NFKB1
LEP
LOX
MYH11
IL2
ALB
IL4I1
TGFBR2
TGFB3
CYCS
SELE
BIRC3
HMGB1
VEGFA
FLNA
IL1R1
BIRC2
ELN
CASP1
NOTCH1
MAPK1
TRAF5
TNFAIP1
TNFRSF13C
IL17A
SMAD4
TNFAIP2
RELT
CBS
MMP9
FBN1
IFNA1
TERT
HBB
CD27
FOXE3
BAX
JUN
TLR2
MFAP5
NFKBIA
MAPK14
BCL2
PLOD1
CD14
CSF1
MLKL
BGN
CHUK
SMAD2
ESR1
ACTA2-AS1
PARP1
MAT2A
EDAR
IKBKB
JAG1
NOS2
MIR21
MMP1
HMOX1
F3
TNFAIP8L2
SERPINE1
MMP3
RELA
COL3A1
CSF3
MAP3K5
MED12
FBN2
TNFAIP8
INS
COMP
NGFR
NEK9
COL5A1
MEFV
BMP6
EDA
TNFSF12-TNFSF13
GNPTAB
NPM1
COL5A2
NDE1
LOC101448202
LOC113939944
TRAF4
FN1
GBA1
IL1RAPL2
EDA2R
HEY2
F5
GATA4
C1QTNF5
TRAP1
GPT
NOD2
HGF
C1QTNF3
IL2RB
CASP9
HIF1A-AS1
SRFBP1
MYLK-AS1
LINC01389
SMAD6
TIMP1
EP300
ELANE
TANK
SLC12A5-AS1
CCL5
C1QTNF9
IL2RA
STAT3
TINF2
CTLA4
GZMB
ROBO4
PPARG
STAT1
CREBBP
C1QTNF1
STING1
IL12B
H19
ACAN
FGF2
TICAM1
IGF1
MIR155
CERNA3
SOD2
HLA-A
IFNB1
C1QTNF4
OTULIN
IL15
POLG
B2M
LOC100506472
AAT1
ANXA5
TNFAIP8L1
PSMD2
MEG3
AKT1
F2
PTX3
C1QTNF6
IKBKG
TNFAIP8L3
BMP2
CCL3
NPPA
CASP10
CCR6
IRF1
ZFP36
HLA-DQB1
EGF
IL13
SOD1
MAP3K14
ACTA1
NOS3
HSP90AA1
BCL2L1
STAT4
TYMS
IL3
NAGLU
MIR221
PTPN11
REN
MIR146A
BDNF-AS
IRF3
BGLAP
MAPK3
SGCA
CALCA
TERC
RTEL1
RETN
JAK2
MB
MAP3K7
LITAF
ERAP1
NR3C1
MPO
THBD
MMP2
WRAP53
SELP
COL1A2
SLC22A12
HIF1A
C1QTNF2
UMOD
INSR
STEAP4
CTNNB1
APOE
C1QTNF7
CASP4
IFNGR1
APOH
IL23R
RYR1
C1QTNF9B
BAK1
CDKN2B-AS1
LCN2
PTGS1
ACE2
MIR7-3HG
BID
EDN1
TLR9
PTPRC
IL12A
PLA2G4A
CST3
LINC01672
OPTN
MIR210
IL5
MIR130A
STAC3
GHRL
CD4
C1QTNF8
EGFR
FLNC
IL18R1
IL6R
CPT2
CXCL10
CAT
FCGR3A
GSDME
TLR3
PIK3CA
IL11
PRF1
EPO
MIR34A
KITLG
NTRK1
TIMP3
SPP1
C4A
APOL1
PARN
UBC
NHP2
PROC
LINC02605
VDR
IL6ST
RUNX2
HP
BRAF
HLA-C
APOB
SMPD1
RANBP2
CXCR3
PROS1
KRT18
MIF
CASP7
ADAMTS2
DKC1
NOP10
KRAS
NFE2L2
MIR125A
TYK2
MATN3
PIK3C2A
CCL4
HSPA1A
MIR29A
SLC2A1
IRS1
MT-CO1
PSTPIP1
WNT5A
LBP
NLRP3
CCR1
MIR122
TRPS1
MALAT1
CDKN2A
TGFA
POLG2
SOD2-OT1
SELL
ADAMTSL2
VWF
FOS
PRKN
HAVCR1
MYD88
IFNA2
MMP13
MIR214
MTHFR
THSD4
CREB1
MAPKAPK2
MT-ND6
MMP12
TREX1
SH2D1A
PPARA
IL32
BIRC5
MIR132
CCL11
POMC
ADAM10
PIK3CG
CTC1
ADA2
PECAM1
GAPDH
F10
DNM1L
CASP5
SERPINC1
TONSL
MIR146B
SRC
USB1
SP1
OLR1
CASP2
MAP3K1
MYC
IKZF1
MIR222
CTSK
ITGB3
SLC17A5
ELP1
FGFR1
SERPINA1
IGFBP3
RTEL1-TNFRSF6B
DSPP
CD36
CD8A
LIF
ENG
BMP7
IBSP
ACP5
THBS1
AGER
SMAD5-AS1
LPL
APOA1
IRAK1
ITGAM
LOC100287329
ARSB
EGR1
SCARB2
ITGB2
FCGR2A
OGA
MIR181A1
MET
MBL2
MIR223
MMP8
ALOX5
PTH
BPI
RIGI
SAMHD1
MIR23A
EXT1
CDH23
CYLD
RB1
ANGPT1
MECOM
AFP
DVL3
CCL20
SIL1
CDKN3
PRL
FABP1
MIR145
IL33
MMP14
BAG4
IL7

## Sheet: necrosis like morphology
id
TP53
AKT1
VIM
MYC
BCL2
KRT5
RAC1
FAS
ABL1
CASP8
IL2RA
AIFM1
LETM1
CASP3
SLC2A1
IFNG
CYCS
TNFRSF1A
PEPD
PGR
FOXP3
PAFAH1B1
KRT20
FASLG
BAX
NLRP3
HIF1A
RIPK1
PARP1
ANXA5
NFKB1
TNFSF10
HTRA2
TKT
CASP9
USF3
TNFSF12
BCL2L1
HSPA5
CAT
GAPDH
AURKA
CASP1
TNFSF15
FGF14
XBP1
CASP2
HMGB1
ENDOG
GP6
MBL2
BNIP3
GSS
SP1
TNFRSF10A
TNFRSF10B
NRIP1
IAPP
CAPN1
BECN1
TNFRSF12A
ENO1
TYMS
PDLIM1
RPAIN
TNFRSF6B
PLA2G7
MYO10
DIABLO
ATG4B
ATG3
MAP1LC3A
PRKAA1

## Sheet: necroptosis
id
RIPK1
RIPK3
MLKL
ZBP1
CASP8
TNF
CYLD
ITPK1
IPMK
MAP3K7
CASP6
TRPM7
FADD
PELI1
PGLYRP1
SPATA2
SIRT3
HMGB1
TP53
TNFRSF1A
MEFV
AIM2
TNFAIP3
UCHL1
STING1
TNIP1
SERTAD1
TRAF2
NFKB1
CFLAR
MAPK14
FAS
BIRC2
AIFM1
KLHDC10
SFTPA1
GSK3B
XIAP
MYC
TNIP3
TLR4
GJB1
DNM1L
PTGES3
UVRAG
BRD4
RB1
SIRT2
IKBKB
DAPK1
FKBP1A
MIR425
EZH2
NFE2L2
CD274
CHMP4B
CXCL5
MIR29B1
BCL2
AXL
MERTK
TYRO3
SIRT6
NAT2
SLC39A7
USP22
PANX1
PDCD6IP
FLOT1
FLOT2
IL37
DIABLO
FASN
CDK9
TIMM50
SLC25A37
PPP1R3G
MIR7-1
NFKBIA
AURKC
NGFR
FMR1
GNLY
PARP1
HTRA2
HSPA5
PRKAA2
PRKAA1
PITPNA
METTL3
TRAF5
FNDC4
FNDC5
FASLG
TXN
RALBP1
TP53I3
GSDMD
PRKN
HSP90AA1
STUB1
TNFSF10
CDC37
RELA
TRPC6
SIRT5
MIR21
AURKA
PLK1
TNFRSF10B
MYH9
CASP10
SQSTM1
SOAT1
TNFRSF10A
HGF
SRC
ANXA1
CASP2
FPR1
MIF
BCL2L1
KL
TNFRSF21
BMI1
BBC3
AVEN
ZNF7
PTEN
ESR2
GSK3A
C5
SP1
C9
ATG5
C6
C7
CD74
EGR1
NOX4
RCN1
MKRN1
TNFSF12
UHRF1
AIFM2
CTSB
CD40LG
OGT
BID
IFNB1
ID1
MIR155
TLR3
KIAA1191
CYP3A4
PAK1
SGK1
CDC7
IDO1
SMN1
SMN2
CERK
TRADD
TP63
IL1A
PADI4
MIR214
MIR22
MIR221
MIR101-1
MIR485
MIR101-2
CTSD
CLEC7A
OTULIN
TRIM28
STAT3
PGAM5
HPRT1
FAP
CHL1
TRIM24
TGFBR1
CDKN2A
SNCA
ACVR1B
DDX58
PYGM
TARDBP
CCL2
XRCC1
DPEP1
CHMP1A
UBR2
GPX4
LAMP2
MPRIP
MTOR
BRAF
AFP
ACHE
NFAT5
CXCL1
VIL1
SHARPIN
CBL
MAPK1
MAPK8
TBK1
CTSH
GSN
RARG
BIRC3
CTSL
CTSS
DSTYK
RNF31
TNFRSF25
CHUK
BUB1B
IRAK1
BDNF
EIF2AK3
HSPA8
IFNG
IKBKG
MAPK3
NQO1
TAB2
BECN1
XBP1
TICAM1
RBCK1
SOX17
UBC
BNIP3
HSPA4
TAB1
AGFG1
TAB3
EIF2A
MIB2
TNIP2
H1-5
DIRAS3
C20orf204
EGFR
JAK1
FLT3
IDH1
IDH2
HMOX1
MMP13
ATP2A1
CAD
CASP1
DRD2
EPAS1
G6PD
GJA1
NPM1
TSC2
VCP
VIM
ACTB
AHR
BAX
EEF2
KIF11
PTPN6
RPS19
YWHAE
YWHAG
APC
BAP1
HSP90AB1
HSPD1
KRT18
LEF1
LRP1
MAPKAPK2
NOD2
PIKFYVE
PRDX1
RANBP2
RPL11
SLC16A1
TNNT2
TPM1
AFG3L2
CLTC
HIF1A
HSPA9
KRT1
KRT14
KRT5
KRT8
MYH14
NFS1
NLRP3
PINK1
PPP1CB
PRPS1
PRSS1
RPL5
SLC25A1
SLC25A13
TNFRSF1B
TPM3
TRAF3
TUFM
ARHGEF2
ATF4
CALM1
COPB2
DDX3X
DDX5
EIF4EBP1
FLNC
HNRNPA1
HNRNPA2B1
HSPA1A
IKBKE
IL4
IRF3
LTBP1
MYO5A
MYO6
NUP214
PABPN1
PARK7
PFKL
PKM
RIPK2
TET2
TPM2
TRAF6
TUBA4A
TUBB4A
UBE2D3
UGDH
CALM2
CCT5
FUS
KRT19
LGALS3
MAP1B
OPTN
PKP2
RPL35
RPS10
S100A4
UBE2L3
XRCC6
ACTC1
AHSG
ASIC1
CADM1
EEF1A1
EMD
FLII
GBE1
KRT10
KRT16
KRT6A
LITAF
NDUFA4
NRIP1
PLEC
PNKD
PPM1B
PSMA3
RBMX
RPL15
RPS14
RPS20
RPS3
S100A10
SFPQ
SKP2
SLC25A5
STK38
TCOF1
TCP1
TUBB4B
ULK1
VDAC2
XRCC5
XRN2
AP2S1
BANF1
CALM3
CALU
CAPZA1
CNBP
COPA
CUL4A
HNRNPU
KHDRBS1
KLF6
KRT2
KRT7
KRT9
LGALS1
MYO1C
NCL
NSUN2
PABPC1
PCBP1
PCM1
PRPF8
RNGTT
RPL10A
RPL13
RPL13A
RPL22
RPL26
RPL27
RPL7
RPL7A
RPS12
RPS13
RPS17
RPS24
RPS26
RPS27
RPS6
S100A6
SLC25A10
SLC30A9
TANK
TNFRSF8
TUBA1B
TUBA1C
AGO2
AP2B1
ATAD3A
BCLAF1
CCT3
DNAJA1
DYNLL1
EIF4B
ELAVL1
IGF2BP3
IVNS1ABP
MAP1LC3A
PAWR
PDIA4
PSMC4
PYCARD
RPL12
RPL23A
RPL3
RPL4
RPL9
RPLP2
RPS23
RPS29
SLC25A6
SNRPE
SRSF1
SVIL
TUBB6
CCNT1
CCT6A
CCT8
DDX17
DNAJA2
FIP1L1
HSPA1B
IGF2BP1
IL24
IQSEC1
MVP
MYL6
PDLIM7
RIOK1
RPS16
SF1
SSBP1
SYNCRIP
ADAMTSL4
BAG2
CEP170
CLINT1
COPS2
CPSF3
CPSF6
GOSR1
HNRNPF
HNRNPH1
HNRNPH3
HNRNPL
HNRNPM
HOOK1
KRT86
LARP1
LRRFIP2
MPP1
MRPS12

## Sheet: lysosome dependent cell death
id
TP53
EGFR
ATM
AKT1
TNF
PDCD1
MTOR
IL6
VHL
CD274
DAPK1
RIPK1
ABL1
IL1B
ICAM1
JAK2
STK11
PPARG
SRC
HIF1A
EGF
CFLAR
TGFBR2
PTPN11
CDK4
MCL1
PARP1
TSC2
MAPK14
MITF
PKLR
TSC1
IKBKB
PTGS2
IGF1R
BCL2L11
CBL
CD36
CDK6
GBA
PROM1
HMGB1
FLT1
SQSTM1
SMPD1
CHEK1
GSK3B
YAP1
TFEB
HSPA5
FOXO3
NOTCH3
TRAF2
IL6ST
CTSD
SIRT1
VCP
TRAF6
SHC1
CTSB
STK4
PKM
CD86
ITGA5
CTNND1
PARK7
NLRP3
BECN1
AHR
HDAC6
XRCC5
RIPK3
HSPA8
RPS27A
ANXA2
C9orf72
MAP3K7
IL1R1
HCK
DDR1
VTN
PRKAA1
UBC
IRF3
ARSA
NEDD4
CD1D
LAMP2
KCNB1
IRAK1
CTSK
TAB2
ROR2
GDF15
IFNGR1
TRIM28
CTSL
STUB1
ATG5
CAPN1
LAMP1
RPS6KA3
CUL1
IAPP
RB1CC1
CSNK1A1
PPIA
MCOLN1
SERPINB3
HGS
GAA
RPTOR
CBLB
RAB7A
PEBP1
PHLPP1
APOD
UBB
IFNAR1
RAB5A
CLCN7
DACT1
NUMB
AQP2
CLDN5
MAP1LC3A
VPS33A
TNK2
CSNK1E
NCOA4
ARL8B
ULK1
UBE2D1
SLC1A5
ABL2
MSTN
MAP1LC3B
SNAP23
AGFG1
GABRA1
VPS4B
GABARAPL1
GABARAP
SBF2
UBE2D3
VAMP8
TAB3
VAMP7
ATP13A2
BACE2
MIR33A
CALCOCO2
RNF41
LGALS8
UBE2E1
GABARAPL2
UBE2D2
CBLL1
ULK2
SMCR8
RAB21
ATG13
STX5
MCOLN3
VPS11
MCOLN2
VPS16
SHFL
ILKAP
PDE1C
EI24
PLEKHM1
MREG
CACYBP
FYCO1
GPSM1
ROBO3
ACP2
VPS18
MAEL
SLC2A12
ATG4A
NLRP6
LAMTOR5
VPS41
SIGLEC15
CTSV
SCFD1
STX6
SEC22B
MIR33B
MAP1LC3C
KDM7A
TIFAB

## Sheet: intrinsic apoptosis
id
CBLIF
BCL2
CASP8
CASP3
BAX
FAS
XIAP
TP53
CASP9
CFLAR
FASLG
CASP10
AIFM1
TNFSF10
BCL2L1
MCL1
CYCS
BCL2L11
BIRC5
CUBN
CASP7
BOK
TNFRSF10B
TNF
CASP2
CASP6
PRKCD
AKT1
MAPK8
BID
NAIP
CASP1
BIRC2
MIP
PARP1
DIABLO
KRAS
LIM2
PAWR
MAPK1
BAK1
SIVA1
BIRC3
TNFRSF10A
CDKN1A
STAT3
NRAS
BBC3
APAF1
MYC
MAPK14
BAD
MOAP1
RIPK1
API5
MAP3K5
BIRC7
CCAR2
FADD
AEN
CCAR1
AVEN
TNFRSF1A
CASP4
PEA15
ANXA5
JUN
PERP
MDM2
CIAPIN1
BFAR
NOL3
TP53AIP1
AATF
TRIAP1
E2F1
MTOR
TP53BP2
NFKB1
CHEK2
AREL1
DAXX
RAF1
GZMB
EGFR
BCL2L2
DDIAS
CDKN2A
TRAF2
CAAP1
TNFRSF10C
ECSCR
MIR21
TNFRSF10D
MAPK3
FOXO3
CASP14
TP73
ERBB2
BIK
HIF1A
CLU
PTEN
CASP5
LMNA
ATM
HRAS
PYCARD
ELAPOR1
PMAIP1
PTGS2
BECN1
IGF1
APP
CDK1
CD4
DFFA
TGFB1
VEGFA
SEPTIN4
SQSTM1
PML
CCND1
HSPA5
BCL2L10
SOD2
LDB3
HTRA2
MAPK10
BCL2L14
TRADD
IL10
IL2
SIRT1
HINT1
CDK2
ESR1
RB1
ACTA2
IFNG
PPP1R13B
DDIT3
PIK3CG
RELA
MAP2K1
TNFRSF25
PPARG
FLNC
CDKN1B
IGF1R
IL3
AKT2
OPA1
CXCL8
HRK
AATBC
ABL1
NFKBIA
BCL2L13
CTNNB1
IL6
BRCA2
TIA1
TNFSF12
TET2
IL1B
SRC
BRCA1
YWHAQ
NR3C1
MAPK9
AKT3
CBL
PTK2
PCNA
CSE1L
TP63
JAK2
YWHAE
HSP90AA1
XAF1
HDAC9
DFFB
RIPK3
VDAC1
FOS
HSPB1
NFE2L2
DYSF
BDNF
HMGB1
PIK3CA
TCN2
YWHAB
YAP1
BCL2A1
PTPN11
IL4
EGF
CD40
PDCD6
HMOX1
IL5
PRKN
PDCD5
RNF7
F3
TTN
VCP
FAF1
MYH7
GSK3B
TNFRSF1B
TLR4
AR
TXN
FOXO1
NGF
SOD1
CCNA2
SYVN1
CARD8
ABCB1
CHUK
ALB
F10
TRAF1
CAV3
RASGRP1
EP300
MMP9
DSP
CAT
STK4
BRAF
BNIP3
HDAC1
SH3KBP1
TGM2
IGFBP3
CDK5
RARA
IFNA1
BCL10
IKBKB
MIR146A
IRF1
NOS2
YWHAZ
BIRC6
IL2RA
PIK3R1
DAPK1
SP1
BAG3
RIPK2
ENDOG
TNFRSF11B
STAT1
PPP1R13L
C1QBP
DNM1L
MAP2K4
CCNB1
VHL
HIPK2
GSDME
TERT
PRKCA
F8
NR4A1
CDK4
NGFR
HSPA4
HSPA1A
ACTC1
SCN5A
TNFAIP3
PAK2
CREBBP
PDCD6IP
IFI27
STK3
IRF3
KRT18
ATG5
PSEN1
YWHAG
CXCR4
MAP3K1
CSNK2A1
TLR2
KLHL9
IL13
TAFAZZIN
ESR2
TPM1
BCL6
PRPF8
PRF1
NLRP1
CDH1
CTSD
ATR
TSC2
PLK1
KIT
SLC25A4
PDCD10
TNFSF13B
ADA
INS
CREB1
PDCD1
ACTN2
WWOX
STK17B
YWHAH
IL15
BCR
DAPK3
PPIA
MAPT
NOTCH1
H2AX
EZH2
ITPR1
LGALS3
GDNF
EPO
TNNT2
CDC25C
SMPD1
MAP3K7
PRKCE
SPP1
TLR3
DSG2
ALOX5
PRKCI
BMF
IL24
NPM1
FHIT
ERBB3
PTPA
STK11
TNFSF11
RPS3
CADM3
SHC1
CHEK1
RET
STIM1
FOXP3
SPHK1
MFN2
TCN1
FGFR1
ATP1A1
GJA1
GAPDH
CSF2
MADD
PDCD4
LGALS1
CD27
JAK3
LCK
IER3IP1
JAK1
RAC1
CTSB
NUPR1
NTRK1
GSN
GDF15
GSDMD
MKI67
CDKN3
F9
VIM
TOP1
SNCA
RNASEL
MYBPC3
TNFRSF21
FLT3
CAV1
ERN1
ICAM1
ATF2
TRAF6
FAM215A
BAG1
BCAP31
CXCL12
PLEKHF1
TNNI3
EIF5A
PIM1
F2
EIF2AK2
KDR
PKP2
UACA
FGF2
NDRG1
TRAF3
MYH6
TMEM43
IKBKG
CD274
FUT2
LMNB1
IER3
PIDD1
PTPMT1
MT-CYB
DMD
F11
CARD16
SFN
MET
HSP90AB1
ACIN1
YY1
BAG6
PTPN13
TNFRSF12A
TAF6
ACHE
CRADD
CDK6
MDM4
XBP1
NOS3
CCL2
LAMP2
PPM1D
MIR499A
HSPD1
SUMO1
STK24
BNIP3L
BMP6
CD40LG
HGF
CAST
NKX2-5
CSNK2A2
MIR155
STAT5A
ABCC1
PPP1R15A
DYNLL1
JUP
MEF2A
TMBIM6
MAPK11
FGFR3
STYXL1
SREBF1
RPS6KB1
MPZ
BMP4
LRP2
F5
TIMP1
PRKCB
SOCS3
CAPN2
CTLA4
JAG1
CD69
MLH1
MAPK8IP1
MIR34A
CASP8AP2
KAT5
SOS1
FGFR2
MMP2
MT-RNR2
GDAP1
PCSK9
PRKD1
CDK11B
FASN
DAPK2
GORASP1
OPTN
IRS1
ACVR1
S100A9
ATRAID
VWF
DES
NQO1
MYL3

## Sheet: immunogenic cell death
id
TP53
ADA
FAS
EGFR
BCL2
PTEN
CASP8
ATM
PIK3CA
AKT1
KRAS
KIT
TNF
PDCD1
CDKN2A
FASLG
CCND1
MYC
BRAF
CTNNB1
CASP3
BAX
ERBB2
STAT3
SCN5A
IL6
MTOR
IFNG
HRAS
TNFRSF10B
CDH1
TGFB1
CD274
NRAS
MAPK1
VHL
FGFR3
RB1
TERT
VEGFA
CD4
IL10
KITLG
ALK
CDKN1A
BAD
LMNA
HLA-DRB1
BCL2L1
BID
BCL6
RIPK1
ABL1
CXCL8
IL2
XIAP
MAPK8
IL1B
ICAM1
TTN
RET
BRCA1
CXCR4
NFKB1
CTLA4
BRCA2
STAT1
JAK2
EPCAM
PTCH1
VCAM1
STK11
JUN
CD44
FLT3
MIR34A
PPARG
ITGB1
SRC
PIK3R1
TNFSF10
NCAM1
EGF
IL4
CD40
C11orf65
MUC1
IL2RA
PDCD1LG2
HIF1A
PTPN11
TGFBR2
CFLAR
BIRC5
NPM1
CDK4
HLA-B
CASP9
HAVCR2
FGF2
PCNA
FH
INS
MCL1
KDR
CYCS
MDM2
NFKBIA
CD40LG
CD28
PARP1
APC
TNFRSF10A
FGFR1
RAC1
WT1
MAPK14
IL7
MITF
VIM
CXCL12
BCR
APP
SYK
IL3
FGFR2
TSC2
ABCB1
NFE2L2
TFRC
IRF1
TRA
KCNH2
CD3E
RELA
FOS
CDK1
CD34
ENG
TNFRSF1A
TP73
PRF1
CAV1
CD247
MMP9
HLA-A
CSF2
SOD1
HMGB1
GZMB
CSF3
FHIT
PTGS2
TSC1
MMP2
TP63
FOXP3
MYD88
TRB
MLH1
CREBBP
KLRK1
GATA2
CALM2
IGF1
TLR4
IGF1R
BTK
IL1A
FN1
CD19
CCL2
ICOS
CD8A
LHCGR
EPO
MAPK3
HGF
THY1
BIRC3
HSP90AA1
SLC4A1
SMARCA4
TET2
CDK6
CD36
ALB
TLR2
MIR20A
POU5F1
MIR29A
GFAP
B2M
CD27
FCGR3A
ITGB2
CREB1
IFNA1
ING1
HMOX1
CEACAM5
CCL5
PDGFRA
IL15
SOX2
ITGA4
FBXW7
MAPT
ITGB3
ANXA5
NGF
CALR
SPP1
GBA
MSH6
PROM1
CSF1
PRKCA
BAK1
IL2RB
CCR5
IL13
IGH
NOS2
ERBB4
VWF
NTRK1
CAT
CLU
CEACAM1
PMS2
ERBB3
CD79A
E2F1
NGFR
SP1
SOX9
CASP1
ENO2
MMP1
ROS1
CEP85L
PLAU
LIG4
DDX3X
MIR19A
MME
IDH1
TNFRSF1B
MS4A1
BIRC2
TLX1
DNMT3A
TGFB2
SELE
MKI67
HLA-G
IL17A
TGFA
ALCAM
CDKN3
SNCA
ICOSLG
TCL1A
THPO
SST
MYCN
AURKA
TLR3
GSK3B
CALM1
THBD
CD80
PDGFB
MIR93
BMP6
HDAC9
BMP2
HSPA5
THBS1
HLA-DQB1
SERPINE1
CHGA
NTRK2
DSE
MPL
IL5
CSF1R
TYR
CASP7
IL18
CD209
FYN
LEP
MPO
CCND2
NR3C1
CTSD
G6PD
TNFSF11
ANK2
IL6ST
PLAUR
CCR6
CD2
KRT19
CR2
ITGAL
BAP1
HSPB1
ABCG2
STAT5A
BSG
GPC3
HSPA4
ABCC1
GAPDH
MMP14
TNFSF13B
TRG
S100B
CD81
F2
EPHA2
CD86
IL21
ITGB4
P2RX7
CEACAM3
PTPN22
PRKDC
MSN
ACE
SELL
CEACAM6
VCP
TJP1
TH
ITGAV
DPP4
ARID1A
ATRX
ITGA6
VDR
HSPD1
SELP
SOD2
NES
CD79B
CCR7
MYLK
NANOG
CACNA1A
GATA4
HSPG2
PARD3
FANCD2
IL12B
CCL3
PSAP
ETS1
FUS
TNFRSF10D
AFP
HLA-C
CD70
TF
MUC4
SHC1
CXADR
TOP2A
EGR1
MBP
MIR27A
CIITA
TNFRSF10C
JAK1
TBK1
BMP4
TNFRSF8
TRAF6
NRG1
CYP1A1
KRT8
NOTCH2
GRP
CD47
ITGAM
CXCR3
CTNNA1
NUMA1
GNAS
BMI1
TIMP1
CD55
NEDD9
ELANE
EPAS1
SCN4A
PDX1
MAP2
F3
PNP
IL4R
CALCA
NFATC2
HLA-DPB1
NFATC1
SEMA3A
BCAP31
FGF1
IRF4
CXCL10
CHAT
PRKCB
CR1
KLF4
PARK7
NLRP3
CD33
ITGA2
BGLAP
PTHLH
PVR
CD46
NTRK3
PLA2G6
ANPEP
ATR
CD69
MIF
HFE
BECN1
FCGR2B
ADAM10
CD38
PDPN
CYP2A6
CA9
LEPR
AHR
LGALS1
NEUROD1
KIR2DL3
CD59
IFNB1
XRCC5
GLB1
TRD
HBG1
IDO1
F5
CP
ITGA2B
TXN
CASP6
CD68
H2AX
HSPA8
CD14
NECTIN1
KIR2DL1
RPS27A
GRN
SMN1
TTR
SERPINA3
MMP3
XRCC6
NT5E
PSCA
BRD4
MYL2
IL11
RIPK3
AREG
COL2A1
VTCN1
TNFRSF11A
CALM3
ELN
FGFR4
CD22
PLAT
C3
TGM2
ALPP
TLR7
MYH9
EIF2AK3
CD99
ANTXR2
ANXA2
VIP
ANXA1
POLE
APOB
AGER
LTA
RHD

## Sheet: ferroptosis
id
ZNF419
ZFP69B
ZFP36
YY1AP1
YWHAE
XBP1
WIPI2
WIPI1
VLDLR
VEGFA
USP7
ULK2
ULK1
UBC
TXNRD1
TXNIP
TUBE1
TTPA
TSC22D3
TRIB3
TP63
TNFAIP3
TMBIM4
TLR4
TIMM9
TGFBR1
TFR2
TFAP2C
TBK1
SUV39H1
STMN1
STK11
STEAP3
SRXN1
SREBF2
SREBF1
SRC
SP1
SOCS1
SNX4
SNORA16A
SMAD7
SLC7A5
SLC39A14
SLC2A8
SLC2A6
SLC2A3
SLC2A14
SLC2A12
SLC2A1
SLC1A4
SLC16A1
SIRT3
SETD1B
SELENOS
SCP2
SAT1
RPTOR
RIPK1
RGS4
RELA
RB1
PVT1
PTGS2
PTEN
PSAT1
PROM2
PRKAA2
PRKAA1
PRDX6
PRDX1
POR
POM121L12
PML
PLIN4
PLIN2
PLA2G6
PIR
PHKG2
PHF21A
PGD
PEX6
PEX3
PEX2
PEX12
PEX10
PEBP1
PCK2
PARK7
PANX1
P4HB
OXSR1
OTUB1
OSBPL9
NT5DC2
NRAS
NR4A1
NR1D2
NR1D1
NQO1
NOX5
NOX3
NOX1
NOS2
NNMT
NGB
NFS1
NF2
NEDD4L
NCF2
MYB
MUC1
MTOR
MTDH
MTCH1
MT3
MT1G
MT1DP
MMP13
MMD
MLLT1
MIR9-3
MIR9-2
MIR9-1
MIR6852
MIR4715
MIR424
miR-378a-3p
MIR30B
MIR214
MIR212
miR-182-5p
MIR17
MIR137
MIOX
MAPK9
MAPK8
MAP3K5
MAP3K11
MAP1LC3A
MAFG
LYRM1
LURAP1L
LRRFIP1
LPIN1
LONP1
LOC390705
LOC284561
LINC00618
LINC00472
LINC00336
LIG3
LCE2C
LAMP2
KRAS
KLHL24
KIM-1
JUN
JDP2
ISCU
INTS2
IL33
IL1B
IFNG
IDH1
HSD17B11
hsa_circ_0008367
HRAS
HNF4A
HILPDA
HIC1
HERPUD1
HELLS
HCAR1
HBA1
HAMP
GSK3B
GRIA3
GPX2
GPT2
GPAT4
GLUT13
GDF15
GCH1
GABPB1
GABARAPL2
GABARAPL1
G6PDX
G6PD
FZD7
FXN
FNDC5
FLT3
FH
Fer1HCH
FBXW7
FBW7
FAR1
FANCD2
FADS2
FADS1
EPT1
EPAS1
ENPP2
EMC2
ELOVL5
EIF2AK4
EGLN2
EGFR
DUSP1
DUOX2
DUOX1
DRD5
DRD4
DPP4
DNAJB6
DECR1
DDIT4
DDIT3
DCAF7
DAZAP1
CYP4F8
CYBB
CYB5R1
CXCL2
CS
CISD2
CISD1
CircIL4R
CHP1
CHMP6
CHMP5
CEBPG
CDO1
CDKN2A
CDH1
CDCA3
CD82
CD44
CAV1
CARS1
CAPG
CA9
BRPF1
BRDT
BRD3
BRD2
BNIP3
BLOC1S5-TXNDC5
BID
BCAT2
BACH1
AURKA
ATP6V1G2
ATM
ATG7
ATG4D
ATG3
ATG16L1
ATG13
ATF2
ASNS
ARRDC3
ARNTL
AQP8
AQP5
AQP3
ANO6
ANGPTL7
AMN
ALOXE3
ALOX15B
ALOX12B
ALDH3A2
ALB
AGPS
AEBP2
ACVR1B
ACSL3
ACOT1
ACO1
ACADSB
ABCC1

## Sheet: extrinsic apoptosis
id
CASP8
BCL2
CASP3
FAS
BAX
XIAP
CFLAR
FASLG
TP53
TNFSF10
CASP9
CASP10
AIFM1
MCL1
BCL2L1
CYCS
TNF
TNFRSF10B
BIRC5
BCL2L11
CASP7
CASP2
PRKCD
BID
TNFRSF10A
PAWR
BOK
AKT1
CASP1
MAPK8
CASP6
BIRC2
PARP1
FADD
DIABLO
SIVA1
BIRC3
RIPK1
KRAS
BAK1
CDKN1A
MOAP1
MAPK1
STAT3
TNFRSF1A
BIRC7
MYC
PEA15
MAP3K5
NRAS
CCAR1
APAF1
MAPK14
ANXA5
BAD
BFAR
AVEN
NOL3
CASP4
BBC3
IL1B
TRAF2
PERP
IL10
TRIAP1
IL6
JUN
TNFRSF10C
TNFRSF10D
IFNG
IL2
MDM2
NFKB1
TRADD
BCL2L2
CASP14
BIK
CXCL8
E2F1
CASP5
MTOR
GZMB
EGFR
SOD2
BCL2L14
HSPA5
IL4
PYCARD
DFFA
PTEN
TGFB1
RAF1
BECN1
GSK3B
TLR4
CDK1
FOXO3
HIF1A
VEGFA
BCL2L10
CD4
DAXX
MIR21
HTRA2
TP73
MAPK3
PTGS2
CDKN2A
ATM
CCND1
TNFSF12
IL2RA
PMAIP1
RELA
TNFRSF25
MAPK10
IGF1R
F10
TET2
IGF1
IL15
JAK2
RNF34
CLU
SIRT1
PTK2
MAPK9
IL1A
PIK3CG
PML
IL18
CDK2
HDAC9
ICAM1
DAPK1
NFKBIA
FOS
TLR2
BAG3
IL3
VDAC1
CTLA4
BCL2A1
TXN
SRC
RIPK3
PPP1R13B
DFFB
CXCR3
TNFRSF1B
TRAF1
IL5
BIRC6
CCL2
DDIT3
APP
FAF1
BRCA1
IFI27
PPARG
STK4
BCL10
ATG5
HMGB1
MAP2K1
ABL1
CDKN1B
NGF
CTNNB1
RB1
HSPB1
HMOX1
ERBB3
CD40
TERT
AR
ESR1
EGF
NR4A1
STAT1
TNFRSF11B
TNFAIP3
SOD1
IFNA1
CHUK
F3
NFE2L2
CAT
PIK3CA
YAP1
PAK2
KRT18
HRAS
ERBB2
MPO
CHEK2
TP63
NR3C1
PCNA
CD274
RARA
TLR3
IKBKB
YWHAB
ALB
ENDOG
HSPA4
MADD
HSP90AA1
CCNB1
ABCB1
CCNA2
IFNB1
IRF1
PRPF8
HIPK2
MMP9
NOS2
CCL5
SQSTM1
NLRP1
YWHAQ
CDK4
CD69
DAPK3
IRF3
TNFRSF12A
F7
MAP2K4
FCER2
NGFR
HSPA1A
PRKCA
CDK5
PIK3R1
CD27
WWOX
PRF1
PIDD1
PTPA
IL13
GSK3A
YWHAE
ELANE
IGHE
CXCR4
SMPD1
FOXO1
MAP3K7
SP1
PDCD1
IL24
CDH1
PRKN
CD8A
IL17A
TFPI
ATR
STK11
EPO
KIT
BDNF
CSF2
IGFBP3
TNFSF11
HGF
BNIP3
CASP12
STK3
CAV1
CCL3
DNM1L
NPM1
H2AX
F2
CRADD
SELL
YWHAZ
C1QBP
TNFSF13B
FN1
CXCL2
FLT3
SFTPD
FAM215A
FAIM2
PIM1
CHEK1
PLK1
ITPR1
LGALS3
SHC1
SFRP1
STAT6
UNC5B
IER3
PRKCI
EP300
BCAP31
PTPN13
GSN
NOTCH1
EZH2
DNASE1L3
CRP
JAK1
YWHAG
ESR2
RPS6KB1
VHL
GAPDH
YWHAH
CCR6
BRAF
MMP2
CDK6
RFFL
TNFRSF21
CD40LG
NOS3
DEDD
TNNI3
CASP8AP2
ACIN1
FGF2
BMP6
PTPRC
DNAJA3
DAPK2
HLA-DRB1
LCK
LMNA
PCSK9
SPP1
GDF15
F5
IL9
MIR146A
ITGAL
INS
PTPN11
BMP4
TOP1
SERPINC1
HP
NTRK1
TIMP3
ALOX5
ULK1
GADD45A
ANXA1
MAP3K14
MET
BCL2L12
CREB1
MIR210
FGFR3
ODC1
LYN
TMBIM4
KITLG
BEX3
FOXP3
KAT5
OLR1
RET
ITGAM
PI3
VIM
CDC25C
RAC1
BCL2L2-PABPN1
PLG
MIR16-1
BAG6
GCG
UNC5A
ABCC1
PRKCZ
ZC3H12A
VCAM1
IFIH1
LTBR
NFKB2
EGR1
EIF2S1
FGFR2
DUSP19
THBS1
BMP2
SOCS3
FANCD2
ARFGEF2
PTK2B
MKI67
MLKL
ACHE
CSF3
XBP1
TIMP1
PDPK1
CXCL12
CCND3
IL7
SUMO1
FASN
PSEN1
MAPT
FAIM
NDUFS4
HSP90AB1
NLRP3
MIR223
FCMR
MEF2A
MIR590
F9
EIF2AK3
MIR142
SYK
MYCN
TGFBR1
HSPA8
TGFA
SIAH1
NUMA1
IRS1
STAT5B
ACE
PLAUR
RHOA
TMBIM1
SMAD7
FGFR1
NOX4
MALT1
CD80
MIR155
DEDD2
BCL2L15
DDX3X
GDNF
PAK1
PRDX2
LCN2
SFPQ
SFRP2
SMPD2
EDN1
ITK
CYLD
GSTP1
NTRK2
TRAF5
SERPINE1
ITGAV
CXCL5
IFI6
TNFRSF8
CD36
P2RX7
HTT
AGER
SMAD2
NRG1
CBL
S100A9
SPTAN1
PROC
CCR5
ATG14
LEP
PRKCQ
F2R
NRP1
SKP2
PHLPP1
SET
PIK3C2A
DAB2IP
MIR199A1
GADD45B
IGF2
APEX1
MYH6
IAPP
IL4R
MIR19B1
PRKAA1
PRNP
ITGB1
PRKDC
NOS1
RB1CC1
ROCK1
G0S2
HMGCR
PPARA
CREBBP
CAPN1

[truncated: 5 more sheets: Entotic cell death , cuproptosis, autophagy, Apoptosis like morphology, anoikis]
