# Supplementary material for: Implications of different cell death patterns for prognosis and immunity in lung adenocarcinoma
Source: NPJ Precis Oncol. 2023 Nov 15;7:121. doi: 10.1038/s41698-023-00456-y (PMC10651893; doi:10.1038/s41698-023-00456-y)
Supplement: Supplementary file 3 — Supplementary Data 2 [file 41698_2023_456_MOESM3_ESM.xlsx]

## Sheet: Sheet1
time	immunogenic_cell_death +necroptosis	immunogenic_cell_death + autophagy	immunogenic_cell_death + pyroptosis	immunogenic_cell_death + ferroptosis	immunogenic_cell_death + intrinsic_apoptosis	immunogenic_cell_death + lysosome_dependent_cell_death	immunogenic_cell_death + Anoikis	necroptosis + autophagy	necroptosis + pyroptosis	necroptosis + ferroptosis	necroptosis + intrinsic_apoptosis	necroptosis + lysosome_dependent_cell_death	necroptosis + Anoikis	autophagy + pyroptosis	autophagy + ferroptosis	autophagy + intrinsic_apoptosis	autophagy + lysosome_dependent_cell_death	autophagy + Anoikis	pyroptosis + ferroptosis	pyroptosis + intrinsic_apoptosis	pyroptosis + lysosome_dependent_cell_death	pyroptosis + Anoikis	ferroptosis + intrinsic_apoptosis	ferroptosis + lysosome_dependent_cell_death	ferroptosis + Anoikis	intrinsic_apoptosis + lysosome_dependent_cell_death	intrinsic_apoptosis + Anoikis	lysosome_dependent_cell_death + Anoikis
t=1	0.772467	0.755985	0.762491	0.771804	0.755611	0.759518	0.769717	0.76395	0.748946	0.759795	0.749496	0.747558	0.755181	0.729156	0.748368	0.733271	0.740317	0.738253	0.736699	0.732858	0.737845	0.740062	0.753136	0.736942	0.765065	0.737809	0.743945	0.736776
t=2	0.735989	0.720175	0.709168	0.72866	0.723942	0.706555	0.702811	0.74807	0.717443	0.735276	0.733895	0.730085	0.723481	0.718972	0.74215	0.727364	0.733914	0.726196	0.708702	0.715404	0.711484	0.693322	0.735482	0.716794	0.719683	0.712924	0.710471	0.697429
t=3	0.722802	0.692102	0.68772	0.695712	0.692505	0.689852	0.684217	0.727618	0.708375	0.719207	0.715206	0.71162	0.715317	0.692931	0.710166	0.697508	0.702503	0.695188	0.690088	0.684358	0.690041	0.690069	0.69492	0.692132	0.697255	0.679112	0.689157	0.684848
t=4	0.795035	0.758346	0.760117	0.751151	0.761253	0.762141	0.750521	0.801958	0.800155	0.789483	0.78687	0.791084	0.788483	0.756921	0.760535	0.759144	0.773551	0.752646	0.746708	0.75945	0.775201	0.758788	0.749579	0.741584	0.725657	0.746704	0.748806	0.760412
t=5	0.742977	0.698384	0.709673	0.696395	0.708951	0.70191	0.674471	0.734797	0.7487	0.737075	0.738876	0.751983	0.719287	0.692107	0.677754	0.693719	0.710226	0.664999	0.683815	0.694488	0.719418	0.683526	0.688136	0.695095	0.658525	0.696143	0.679127	0.677139
